# Supplementary material for: Fuel subsidy reform and the social contract in Nigeria: A micro-economic analysis
Source: Energy Policy. 2021 Sep;156:None. doi: 10.1016/j.enpol.2021.112336 (PMC8359919; doi:10.1016/j.enpol.2021.112336)
Supplement: Multimedia component 1 [file mmc1.xml]

<?xml version="1.0" encoding="utf-8" standalone="no"?>
<data>
  <datasets>
    <author>tm2794@columbia.edu</author>
    <type>1</type>
    <dataset>
      <name>The NESG Nigeria Tax &amp; Subsidy Perception Dataset</name>
      <caption />
      <description>To discover the attitudes and perceptions of Nigerians towards tax compliance and fuel subsidies, two major quantitative surveys were undertaken – a household survey and a survey of small firms. These were complemented by extensive qualitative research including Focus Group Discussions (FGD) and In-Depth Interviews (IDI) with tax officials in selected states.

The data collection process was coordinated by Neil McCulloch and Tom Moerenhout and funded by the Bill &amp; Melinda Gates Foundation.</description>
      <filetype>
        <name />
      </filetype>
      <filesize />
      <source>0</source>
      <sourcename>Original Data</sourcename>
      <access>
        <type>1</type>
        <name>Data available in data repository</name>
        <reponame>ICTD Datasets</reponame>
        <PersistentId />
        <deeplinkurl>https://www.ictd.ac/dataset/nesg-nigeria-tax-subsidy-perception-dataset/</deeplinkurl>
      </access>
    </dataset>
  </datasets>
</data>
